# Supplementary material for: Novel Betaherpesviruses in Neotropical Bats on the Caribbean Island of St. Kitts: First Report from Antillean Tree Bats (Ardops nichollsi) and Evidence for Cross-Species Transmission
Source: Microorganisms. 2024 Dec 16;12(12):2603. doi: 10.3390/microorganisms12122603 (PMC11677976; doi:10.3390/microorganisms12122603)
Supplement: Supplementary file 1 [file microorganisms-12-02603-s001.zip]

Archive with 3 entries (2 files):
- Supplementary files/
- Supplementary files/Supplementary figure S1.pptx
- Supplementary files/Supplementary figure S2.pptx
